# Supplementary material for: Cimigenoside Attenuates Ulcerative Colitis by Inhibiting Oxidative Stress and Inflammation via Sirtuin 3 Enhancement in Mice
Source: Antioxidants (Basel). 2026 Mar 28;15(4):428. doi: 10.3390/antiox15040428 (PMC13113098; doi:10.3390/antiox15040428)
Supplement: Supplementary file 1 [file antioxidants-15-00428-s001.zip]

Archive with 1 entries (1 files):
- antioxidants-4142879-supplementary.pdf
